# Supplementary material for: An Introduction to Simple Saccharides and Oligosaccharides, and a Decadal Review of Their Analysis in Food by Ion Chromatography and Ion Chromatography/Mass Spectrometry
Source: Food Sci Nutr. 2025 Sep 26;13(10):e70855. doi: 10.1002/fsn3.70855 (PMC12464567; doi:10.1002/fsn3.70855)
Supplement: Supplementary file 1 — Data S1: fsn370855‐sup‐0001‐DataS1.xlsx. [file FSN3-13-e70855-s001.xlsx]

## Sheet: "Free sugar" Elution methods
Free Gradent 1
	Gangola (2014)
	Time (min)	Flow (mL/min)	H20 (%)	0.2 M NaOH (%)
	0	1	90	10
	25	1	0	100
	25	1	90	10
	35	1	90	10
Free Gradent 2
	Fels (2022)
	Time (min)	Flow (mL/min)	H20 (%)	0.1M NaOH (%)	0.1M NaOH with 0.2M NaOAc (%)
	0	0.4	98	2	0
	24	0.4	98	2	0
	24.1	0.4	60	40	0
	26	0.4	60	40	0
	26.1	0.4	0	100	0
	29	0.4	0	100	0
	40	0.4	0	100	0
	42	0.4	0	0	100
	53	0.4	0	0	100
	55	0.4	98	2	0
Free Gradent 3
	Sanders (2017)		Method not decribed in full
Free Gradent 4
	Aksic (2019)
	Time (min)	Flow (mL/min)	0.6M NaOH (%)	0.5M NaOAc (%)	H20 (%)
	0	ND	15	0	0
	5	ND	15	0	0
	5.1	ND	15	2	0
	12	ND	15	2	0
	12.1	ND	15	4	81
	20	ND	15	4	81
	20.1	ND	20	20	60
	30	ND	20	20	60
Free Gradent 5
	Wang (2021)
	Time (min)	Flow (mL/min)	H20 (%)	0.2 M NaOH (%)
	0	1	95	5
	20	1	95	5
	20.1	1	75	20
	30	1	60	20
	30.1	1	0	100
	40	1	0	100
	40.1	1	95	5
	50	1	95	5
	50.1	1	95	5
	55	1	95	5
Free Gradent 6
	Xioa (2022)
	Time (min)	Flow (mL/min)	H20 (%)	0.1M NaOH (%)
	0	0.5	95	5
	9	0.5	95	5
	20	0.5	0	100
	30	0.5	0	100
	30.1	0.5	95	5
	40	0.5	95	5
	60	0.5	95	5
Free Gradent 7
	Fu (2021)
	Time (min)	Flow (mL/min)	H20 (%)	0.25M NaOH (%)
	0	ND	94	6
	23	ND	94	6
	23.1	ND	20	80
	33	ND	20	80
	33.1	ND	94	6
	43	ND	94	6
Free Gradent 8
	Gasic (2015)	Mudric (2017)
	Time (min)	Flow (mL/min)	H20 (%)	0.6M NaOH (%)	0.5M NaOAc (%)
	0	0.7	85	15	0
	5	0.7	83	15	2
	12	0.7	81	15	4
	20	0.7	81	20	4
	30	0.7	60	20	20
Free Gradent 9
	Lane (2019)
	Time (min)	Flow (mL/min)	0.1 M NaOH (%)	0.1M in 0.5M NaOAc (%)
	0	ND	95	5
	3	ND	95	5
	13	ND	88	22
	30	ND	50	50
	45	ND	95	5
Free Gradent 10
	Ni (2016)
	Time (min)	Flow (mL/min)	H20 (%)	0.25mM NaOH (%)
	0	1	86	14
	18	1	86	14
	23	1	34	66
	32	1	34	66
	35	1	86	14
Free Gradent 11
	Zhang (2016)		A	B	C
	Time (min)	Flow (mL/min)	H20 (%)	1M NaOH (%)	0.3M NaOAc (%)
	0	1	98	2	0
	20	1	97	3	0
	30	1	85	15	0
	30.1	1	0	15	85
	35	1	0	15	85
	35.1	1	98	2	0
	45	1	98	2	0
Free Gradent 12
	Ledley (2023)
	Time (min)	Flow (mL/min)	0.05M NaOH (%)	0.05M NaOH & 0.050M NaOAc (%)	0.3M NaOH (%)
	0	0.3	95	5	0
	9	0.3	0	100	0
	26	0.3	0	100	0
	34	0.3	0	100	0
	35	0.3	0	0	100
	42	0.3	0	0	100
	44	0.3	95	5	0
	54	0.3	95	5	0
Free Gradent 13
	Eggleston (2015)
	Time (min)	Flow (mL/min)	0. 1M NaOH (%)	0.1 M NaOH in 0.3M NaOAc (%)
	0	1	100	0
	1.2	1	100	0
	40	1	0	100
	40.1	1	0	100
	45	1	100	0
Free Gradent 14
	de Souza (2019)					Post column pump
	Time (min)	Flow (mL/min)	H20 (%)	0.1M NaOH in 0.28 M NaOAc (%)		Flow (mL/min)	0.3 M NaOH (%)
	0	1	99	1		0.3	100
	5	1	99	1		0.3	100
	9	1	0	100		0.3	100
	15	1	0	100		0.3	100
	16	1	99	1		0.3	100
	17	1	99	1		0.3	100
Free Gradent 15
	Fa (2017)
	Time (min)	Flow (mL/min)	H20 (%)	0.25 M NaOH (%)	1M NaOAc (%)
	0	0.25	97	3	0
	20	0.25	97	3	0
	30	0.25	60	40	0
	40	0.25	60	40	0
	45	0.25	10	70	20
	50	0.25	10	70	20
	50.1	0.25	20	80	0
	52	0.25	20	80	0
	52.1	0.25	97	3	0
	60	0.25	97	3	0
Free Gradent 16
	Vennard (2020)
	Time (min)	Flow (mL/min)	H20 (%)	0. 1M NaOH (%)	0.2 M NaOH (%)
	0	0.5	90	10	0
	13	0.5	90	10	0
	25	0.5	0	0	100
	27	0.5	0	0	0
	27.01	0.5	90	10	0
	30	0.5	90	10	0

## Sheet: Hydrolysed elution methods
Hydrolysis Gradent 1
	Pico (2015)
	Time (min)	Flow (mL/min)	0.05 NaOH (%)	0.05 NaOH in 0.5M NaOAc (%)
	0	1	95	5
	15	1	80	20
	25	1	80	20
	28	1	95	5
	38	1	95	5
Hydrolysis Gradent 2
	Lin (2018)
	Time (min)	Flow (mL/min)	H20 (%)	0.25M NaOH (%)	0.1 M NaOH in 0.4M NaOAc (%)
	0	0.45	96	4	0
	12	0.45	96	4	0
	20	0.45	80	20	0
	35	0.45	70	20	10
	35.1	0.45	30	20	50
	38	0.45	30	20	50
	38.1	0.45	20	80	0
	40.1	0.45	20	80	0
	40.2	0.45	96	4	0
	58	0.45	96	4	0
Hydrolysis Gradent 3
	Villacis-Chiriboga (2023)
	Time (min)	Flow (mL/min)	H20 (%)	0.25mM NaOH (%)	1M NaOAc (%)	H20 (%)
	0	1	49	4	0	47
	29	1	49	4	0	47
	30	1	39.5	6	15	39.5
	35	1	0	0	100	0
	46	1	49	4	0	47
	60	1	49	4	0	47
Hydrolysis Gradent 4
	Mechelke (2017)
	Time (min)	Flow (mL/min)	NaOH (M)	NaOAc (M)
	0	1	0.1	0.0075
	67.5	1	0.1	0.1
Hydrolysis Gradent 5
	Suksom (2015)
	Time (min)	Flow (mL/min)	H20 (%)	0.25mM NaOH (%)
	0	1	99.2	0.8
	5	1	99.2	0.8
	7	1	98	2
	10	1	98	2
	12.5	1	92	8
	15	1	92	8
	16	1	87.6	12.4
	18	1	87.6	12.4
	19	1	84	16
	20	1	84	16
	22	1	82	18
	25	1	82	18
	25.1	1	99.2	0.8
	40	1	99.2	0.8

## Sheet: Waveforms
Waveform 1
	Hu (2017)
	Time (s)	Potential (V)	Intergration		metrohm
	0	+ 0.1	Begin
	0.4	+ 0.1	End
	0.6	+ 0.7
	1	-0.1
Waveform 2
	Gangola (2014)	Ni (2016)	Hungerford (2021)	J. Zhang (2022)	Eggleston (2015)	Fa (2017)	Vennard (2020)	Lin (2018)	Mechelke (2017)
	Time (s)	Potential (V)	Intergration
	0	+ 0.1			Gold carbo quad
	0.2	+ 0.1	Begin
	0.4	+ 0.1	End
	0.41	-2.0
	0.42	-2.0
	0.43	+0.6
	0.44	-0.1
	0.5	-0.1
Waveform 3
	de Souza (2019)
	Time (s)	Potential (V)	Intergration
	0	+0.26
	0.26	+0.26	Begin		metrohm
	0.41	+0.26	End
	0.42	-2
	0.48	+0.6
Wavrform 4
	Pico (2015)
	Time (s)	Potential (V)
	0	+ 0.1			metrohm
	0.3	+ 0.1
	0.35	0.55
	0.55	+ 0.1
Waveform 5
	Suksom (2015)	Zhang (2016)
	Time (s)	Potential (V)
	0	+0.05
	0.4	+0.05			old dionex
	0.41	+0.75
	0.6	+0.75
	0.61	-0.15
	1	-0.15

## Sheet: Sheet1
Table S1) comparison of IC columns covered in the literature review
column	date introduced	particle size (µm)	target analytes	filling
ThermoFisher PA 1	1987	10	Monosaccharides, Oligosaccharides	polystyrene and divinylbenzene
ThermoFisher PA 10	early 2000's	10	Monosaccharides, Oligosaccharides	ethylvinylbenzene and divinylbenzene
ThermoFisher PA 20	2004	6.5	Monosaccharides, Oligosaccharides	ethylvinylbenzene and divinylbenzene
ThermoFisher PA 100	early 2000's	10	Oligosacharides	ethylvinylbenzene and divinylbenzene
ThermoFisher PA 200	2004	8.5	Oligosacharides	ethylvinylbenzene and divinylbenzene
ThermoFisher SA 10	2013	6	Monosaccharides	ethylvinylbenzene and divinylbenzene
ThermoFisher PA 210	2016	4	Monosaccharides to Tetrasaccharides	ethylvinylbenzene and divinylbenzene
ThermoFisher PA 300	2021	4	Oligosacharides	ethylvinylbenzene and divinylbenzene
Metrohm Carb 1	1987	5	Monosaccharides, Oligosaccharides	polystyrene and divinylbenzene
Hamilton RCX 30	2015	7	Monosaccharides, Disaccharides	polystyrene, divinylbenzene and trimethylammonium
(Michalski & Kończyk, 2024), (Rohrer, 2021), (Weitzhandler et al., 2004),(Rumachik et al., 2021),
(Laeubli, 2020)
